# Supplementary material for: Self-observation of a virtual body-double engaged in social interaction reduces persecutory thoughts
Source: Sci Rep. 2021 Dec 14;11:23923. doi: 10.1038/s41598-021-03373-x (PMC8671390; doi:10.1038/s41598-021-03373-x)
Supplement: Supplementary file 1 — Supplementary Information 1. [file 41598_2021_3373_MOESM1_ESM.csv]

id	condition	age	sex	nationality	education	job	it	programming	vr	video_game_year	video_game_week	gptsA_ref_pre	gptsB_pers_pre	ssps_neg_pre	ssps_pos_pre	copres	there	down	mirror	notme	identify	agency	gptsA_ref_post	gptsB_pers_post	suds1	suds2	suds3	suds4	suds5	suds6	suds7	suds8	ysudslate	ysudsearly
2	0	22	0	0	1	0	4	1	3	1	0	19	16	14	30	1	1	3	2	-1	2	2	24	17	0	3	4	2	2	2	2	2	0.4418	0.2794
5	1	24	0	0	2	0	4	1	3	2	0	25	16	14	23	3	3	3	3	-3	3	3	20	17	2	4	4	1	1	1	1	0	-1.0216	1.4434
8	0	33	1	5	2	0	4	2	1	1	0	23	18	16	29	3	3	3	3	3	3	3	20	19	0	2	2	1	2	1	0	1	-0.4332	0.0842
11	0	22	1	0	1	0	6	1	5	6	6	39	19	17	27	1	2	1	1	-2	1	2	19	19	0	0	0	0	0	0	0	2	-0.3862	-1.0559
13	1	20	0	0	0	0	4	3	3	1	0	60	40	16	36	2	2	1	1	-1	2	2	32	22	0	1	0	1	0	1	0	1	-0.3911	-0.6938
14	0	20	1	0	1	0	4	3	6	0	0	25	17	12	28	3	3	3	2	-2	2	1	24	16	0	0	1	0	2	1	1	0	-0.3930	-0.4807
15	1	20	1	0	1	0	6	7	5	6	3	23	21	37	24	2	2	3	2	-2	3	2	29	20	1	1	2	3	3	4	4	3	1.9671	-0.7107
18	0	30	0	4	2	1	5	1	3	1	1	21	16	11	38	1	1	2	-2	-1	1	-2	20	16	2	3	4	3	4	3	3	2	1.0099	0.7505
20	1	33	1	4	2	1	3	2	4	1	1	28	17	17	31	2	2	2	2	0	2	2	27	17	2	1	1	2	2	2	2	2	0.6170	-0.3062
24	1	25	0	0	1	1	5	2	4	6	4	29	19	10	22	-3	-2	-3	-2	1	1	-3	27	17	0	0	0	0	0	0	0	0	-0.8873	-0.7271
29	0	19	0	0	0	1	3	1	5	2	1	28	25	11	37	2	3	1	-1	2	-2	2	19	19	1	3	2	0	0	1	1	0	-1.0392	0.5959
31	0	21	1	0	1	0	5	5	2	6	4	31	32	10	34	-1	2	-1	2	-2	0	0	21	23	0	0	0	0	0	0	0	1	-0.6368	-0.8915
34	1	22	0	0	1	0	3	1	4	2	0	42	27	29	21	3	2	1	1	-2	1	3	41	30	2	3	4	5	5	4	4	6	2.8905	-0.0716
37	1	24	1	2	1	0	5	3	5	2	1	22	18	10	33	3	3	3	2	-3	2	3	24	18	2	2	2	2	2	2	2	2	0.4592	0.1397
40	1	21	0	0	1	0	4	1	1	1	0	30	16	10	29	1	1	-2	1	-1	1	1	27	16	2	2	4	2	1	1	1	2	-0.0435	0.4690
42	0	29	1	1	2	0	5	2	1	6	1	25	23	10	36	0	0	2	-2	0	0	2	21	18	3	3	2	2	2	2	2	2	0.2444	0.6568
43	1	29	0	1	1	0	6	1	2	1	0	24	16	10	27	3	3	2	-3	-3	2	3	19	16	1	3	5	3	2	2	1	0	-0.1709	1.0085
45	0	19	0	0	1	0	5	5	4	0	0	18	20	18	40	3	3	3	-1	-3	-3	3	16	16	0	0	0	0	0	0	0	0	-0.8873	-0.7271
47	0	23	0	0	1	0	5	3	4	0	0	23	17	15	27	2	1	2	2	-2	-2	-2	18	16	0	0	0	1	0	1	0	1	-0.2597	-0.9759
50	1	19	0	0	1	0	2	1	1	1	0	29	18	18	26	2	-1	0	0	1	-1	-1	22	22	2	2	3	2	2	4	2	3	1.0088	0.1331
53	0	20	0	0	1	0	6	3	3	2	0	28	28	10	33	2	3	2	2	1	2	1	28	31	0	0	0	0	0	1	0	3	0.0272	-1.2233
55	1	33	0	3	2	0	4	1	1	0	0	19	16	11	35	2	3	2	2	-2	2	3	16	16	0	2	3	1	1	1	1	2	-0.0643	-0.0834
57	1	19	0	0	1	0	4	1	1	0	0	22	22	12	31	2	2	3	2	1	2	2	20	20	0	0	0	0	0	0	0	0	-0.8873	-0.7271
58	0	18	1	0	1	0	4	2	1	5	4	38	31	12	31	2	3	3	1	0	3	2	50	40	0	0	0	0	0	0	0	0	-0.8873	-0.7271
61	1	31	0	4	3	0	6	4	1	2	1	32	16	18	31	1	0	1	1	-1	0	0	25	24	1	1	1	2	2	1	2	2	0.5377	-0.5382
65	0	22	1	0	1	0	4	3	2	3	0	34	20	11	38	2	2	1	1	-2	0	-1	28	21	2	4	4	3	4	3	3	3	1.1292	0.8682
67	0	21	0	0	4	0	5	3	3	4	2	53	55	19	29	3	-2	0	2	-1	-2	-2	53	58	0	0	0	0	0	0	0	0	-0.8873	-0.7271
69	1	32	0	5	2	0	5	2	1	2	0	32	22	14	39	1	3	3	3	-2	2	2	40	27	6	7	4	0	4	2	0	1	-1.5529	3.4789
71	0	19	0	0	1	0	3	1	1	2	0	43	20	43	29	2	2	2	3	-2	2	3	50	25	6	2	6	3	4	4	4	3	1.3836	1.4858
72	1	19	0	0	1	0	4	1	4	1	0	18	16	10	37	2	1	2	1	2	2	2	22	16	0	0	0	0	0	0	0	0	-0.8873	-0.7271
